# Supplementary material for: Reference genome for the benthic marine diatom Psammoneis japonica: Bacterial associations and repeat‐driven genome size evolution in diatoms
Source: J Phycol. 2025 Nov 10;61(6):1556–65. doi: 10.1111/jpy.70101 (PMC12718438; doi:10.1111/jpy.70101)
Supplement: Supplementary file 2 — Table S1. Sequencing statistics. Table S2. Diatom genome assembly data set for comparative analyses. Table S3. Results of phylogenetic generalized least squares analyses. Table S4. Assembly statistics for the metagenome‐assembled bacterial genomes. Table S5. Number of uniquely mapped reads to the Psammoneis japonica nuclear genome, the four bacterial metagenome assembled genomes (MAGs), or neither. [file JPY-61-1556-s001.xlsx]

## Sheet: S1_sequencing
Table S1. Sequencing statistics.
	Psammoneis japonica metagenome
PACBIO
Number of reads	1198663
Total bases	8601281119
Median read length, bp	5070
Median read quality	8.5
Read length N50, bp	11781
ILLUMINA
Number of paired-end reads	51635501
Total bases	10327100200

## Sheet: S2_comparative_dataset
Table S2. Diatom genome assembly dataset for comparative analyses.
species	NCBI_GenBank_accession	reference	diatom_type	environment	primary_read_type	has_annotation	busco_stramenopiles	assembly_size	repeat_prop	repeat_bp	num_genes	avg_gene_length	gene_prop	gene_bp	SINE_perc	SINE_bp	Penelope_perc	Penelope_bp	LINE_perc	LINE_bp	LTR_perc	LTR_bp	DNA_perc	DNA_bp	RC_perc	RC_bp	Unclassified_perc	Unclassified_bp	Satellite_perc	Satellie_bp	Simple_perc	Simple_bp	LowComplex_perc	LowComplex_bp
Asterionella formosa BG1	GCA_002256025.1	https://www.ncbi.nlm.nih.gov/datasets/genome/GCA_002256025.1/	araphid pennate	freshwater	illumina	N	C: 98.0% [S: 97.0%, D: 1.0%], F: 1.0%, M: 1.0%, n:100	68419761	0.4885	33422088	NA	NA	NA	NA	0	0	0	0	0.73	501147	10.65	7288345	4.44	3041076	0	0	32.39	22161443	0	0	0.6	412480	0.03	17597
Asterionellopsis glacialis A3	GCA_014885115.2	https://www.ncbi.nlm.nih.gov/datasets/genome/GCA_014885115.2/	araphid pennate	marine	illumina	N	C: 95.0% [S: 95.0%, D: 0.0%], F: 2.0%, M: 3.0%, n:100	66879591	0.2576	17227730	NA	NA	NA	NA	0	0	0	0	4.03	2696032	6.69	4474060	0.78	519572	0	0	13.09	8757392	0	0	1.06	711224	0.1	69450
Chaetoceros muellerii NCMA1316	GCA_019693545.1	https://www.ncbi.nlm.nih.gov/datasets/genome/GCA_019693545.1/	polar centric	euryhaline	illumina	N	C: 98.0% [S: 96.0%, D: 2.0%], F: 1.0%, M: 1.0%, n:100	37735205	0.2612	9856573	NA	NA	NA	NA	0	0	0.13	50736	1.51	570593	12.11	4568652	0.55	205832	0.35	130218	9.92	3741644	0	0	1.55	583386	0.15	56248
Chaetoceros tenuissimus NIES-3715	GCA_021927905.1	https://doi.org/10.1038/s41598-021-00565-3	polar centric	marine	nanopore	Y	C: 96.0% [S: 92.0%, D: 4.0%], F: 0.0%, M: 4.0%, n:100	41153800	0.1232	5070148	19073	1588.74	0.7363	3.0302e+07	0	0	0.09	37038	0.66	271615	3.93	1617344	0.58	238692	0.29	119346	6.15	2530959	0	0	0.57	234577	0.14	57615
Conticribra weissflogii CCMP1336	NA	https://doi.org/10.1016/j.protis.2021.125845	polar centric	euryhaline	mgi	Y	C: 95.0% [S: 87.0%, D: 8.0%], F: 3.0%, M: 2.0%, n:100	231500930	0.6289	145590935	22823	1491.36	0.147	34037309	0	0	0.07	162051	0.72	1666807	29.81	69010427	4.59	10625893	0	0	26.03	60259692	0	0	1.69	3912366	0.05	115750
Craspedostauros australis CCMP3328	GCA_026770025.1	https://www.ncbi.nlm.nih.gov/datasets/genome/GCA_026770025.1/	raphid pennate	marine	pacbio	N	C: 97.0% [S: 94.0%, D: 3.0%], F: 2.0%, M: 1.0%, n:100	74831031	0.3972	29647304	NA	NA	NA	NA	0	0	0	0	2.33	1742589	16.87	12588470	3.74	2792216	0	0	12.97	9680492	0	0	3.73	2784400	0.08	59137
Cyclostephanos tholiformis AJA228-03	GCA_036939975.2	https://doi.org/10.1111/jpy.13545	polar centric	freshwater	nanopore	Y	C: 94.0% [S: 89.0%, D: 5.0%], F: 1.0%, M: 5.0%, n:100	177437906	0.7421	131676670	11917	2089.17	0.1403	24896639	0	0	0.01	17744	2.12	3761684	32.3	57312444	10.11	17938972	0.91	1614685	26.78	47517871	0	0	1.87	3318089	0.11	195182
Cyclotella atomus AJA010-31	GCA_036940135.2	https://www.ncbi.nlm.nih.gov/datasets/genome/GCA_036940135.2/	polar centric	freshwater	nanopore	Y	C: 99.0% [S: 99.0%, D: 0.0%], F: 0.0%, M: 1.0%, n:100	67031067	0.3379	22649798	14039	2022.36	0.4236	2.83919e+07	0	0	0	0	3.14	2104776	12.96	8687226	0.96	643498	0.23	154171	15.73	10543987	0	0	0.68	455811	0.09	60328
Cyclotella cryptica CCMP332	GCA_013187285.2	https://doi.org/10.1534/g3.120.401408	polar centric	euryhaline	nanopore	Y	C: 98.0% [S: 94.0%, D: 4.0%], F: 2.0%, M: 0.0%, n:100	171139483	0.6094	104292401	14109	2274.28	0.1875	32087817	0	0	0.2	342279	1.61	2755346	21.31	36469824	9.73	16651872	0.71	1215090	25.86	44256670	0.01	17114	1.58	2704004	0.13	222481
Cyclotella nana CCMP1335	NA	https://doi.org/10.1186/s12864-021-07666-3	polar centric	euryhaline	nanopore	Y	C: 99.0% [S: 98.0%, D: 1.0%], F: 1.0%, M: 0.0%, n:100	33824990	0.0858	2902184	14829	2033.71	0.8916	30157886	0	0	0	0	0.69	233392	2.31	781357	0.82	277365	0	0	3.26	1102695	0	0	1.43	483697	0.06	20295
Cylindrotheca closterium CA1.15	GCA_933822405.4	https://doi.org/10.1111/mec.17320	raphid pennate	marine	nanopore	Y	C: 99.0% [S: 97.0%, D: 2.0%], F: 1.0%, M: 0.0%, n:100	55068444	0.2369	13045714	24501	1435.37	0.6386	35168000	0	0	0.05	27534	2.25	1239040	7.83	4311859	0.14	77096	0	0	12.27	6756898	0	0	1.13	622273	0.07	38548
Cylindrotheca fusiformis UTEX2084	GCA_019693525.1	https://www.ncbi.nlm.nih.gov/datasets/genome/GCA_019693525.1/	raphid pennate	marine	pacbio	N	C: 98.0% [S: 97.0%, D: 1.0%], F: 1.0%, M: 1.0%, n:100	46535740	0.2009	9695479	NA	NA	NA	NA	0	0	0	0	0.7	338344	1.46	706381	0.01	4063	0.03	16102	16.96	8181205	0	0	0.86	415461	0.07	33923
Discostella pseudostelligera AJA232-27	GCA_036939915.2	https://doi.org/10.1111/jpy.13545	polar centric	freshwater	nanopore	Y	C: 97.0% [S: 94.0%, D: 3.0%], F: 1.0%, M: 2.0%, n:100	39100921	0.2154	8422338	10456	2187.98	0.5851	22877519	0	0	0	0	0.63	246336	4.99	1951136	0.17	66472	0.09	35191	12.07	4719481	0	0	3.44	1345072	0.14	54741
Epithemia pelagica UHM3201	GCA_946965045.2	https://doi.org/10.12688/wellcomeopenres.21534.1	raphid pennate	marine	pacbio	N	C: 100.0% [S: 99.0%, D: 1.0%], F: 0.0%, M: 0.0%, n:100	60520547	0.2938	17778152	NA	NA	NA	NA	0	0	0.16	93872	1.04	629693	10.81	6542636	1.9	1149047	0.17	100038	13.52	8181836	0	0	1.86	1124798	0.08	50104
Fistulifera solaris JPCC DA0580	GCA_030295235.1	https://doi.org/10.1007/s10126-022-10147-7	raphid pennate	marine	nanopore	Y	C: 97.0% [S: 37.0%, D: 60.0%], F: 2.0%, M: 1.0%, n:100	51725046	0.0799	4132831	20413	2121.05	0.8371	43296994	0	0	0	0	0.23	118968	1.98	1024156	0.3	155175	0	0	4.6	2379352	0	0	0.81	418973	0.07	36208
Fragilaria crotonensis SAG 28.96	GCA_022925895.1	https://doi.org/10.1128/mra.00289-22	araphid pennate	freshwater	nanopore	Y	C: 81.0% [S: 71.0%, D: 10.0%], F: 0.0%, M: 19.0%, n:100	62107879	0.3781	23482989	25944	1275.19	0.5327	33083529	0	0	0	0	3.27	2030928	14.97	9297549	3.52	2186197	0.32	198745	14.35	8912481	0	0	1.33	826035	0.03	18632
Fragilaria radians G9	GCA_900642245.1	https://doi.org/10.1134/S1607672915020064	araphid pennate	freshwater	454	Y	C: 91.0% [S: 72.0%, D: 19.0%], F: 1.0%, M: 8.0%, n:100	98377760	0.2453	24132065	27161	1634.63	0.4513	44398185	0	0	0.07	68864	0.51	501727	15.59	15337093	1.32	1298586	0.24	236107	6.46	6355203	0	0	0.37	363998	0.03	29513
Fragilariopsis cylindrus CCMP1102	GCA_001750085.1	https://doi.org/10.1038/nature20803	raphid pennate	marine	pacbio	Y	C: 99.0% [S: 49.0%, D: 50.0%], F: 1.0%, M: 0.0%, n:100	80540407	0.1589	12797871	21063	1573.63	0.4115	33145369	0	0	0	0	0.79	636269	3.78	3044427	0.5	402702	0	0	4.15	3342427	0	0	6.36	5122370	0.3	241621
Licmophora abbreviata CCMP470	GCA_900291995.1	https://www.ncbi.nlm.nih.gov/datasets/genome/GCA_900291995.1/	araphid pennate	marine	illumina	N	C: 97.0% [S: 97.0%, D: 0.0%], F: 2.0%, M: 1.0%, n:100	29210371	0.0105	306383	NA	NA	NA	NA	0	0	0	0	0.03	10096	0.12	35317	0	0	0	0	0.36	104547	0	0	0.49	144581	0.04	11842
Mayamaea pseudoterrestris NIES-4280	GCA_027923505.1	https://doi.org/10.1093/dnares/dsac037	raphid pennate	freshwater	nanopore	Y	C: 96.0% [S: 88.0%, D: 8.0%], F: 2.0%, M: 2.0%, n:100	30627229	0.2063	6318397	11085	1683.04	0.6091	18656498	0	0	0	0	0.13	39815	10.05	3078037	0	0	0	0	9.59	2937151	0	0	0.86	263394	0.02	6125
Minidiscus variabilis CCMP495	NA	https://phycocosm.jgi.doe.gov/Mintr2/Mintr2.home.html	polar centric	marine	pacbio	Y	C: 97.0% [S: 79.0%, D: 18.0%], F: 2.0%, M: 1.0%, n:100	76188022	0.1425	10859850	25179	1618.44	0.5349	40750701	0	0	0	0	0.27	205000	3.5	2665893	4.95	3767832	0	0	4.43	3376632	0	0	0.99	753114	0.12	91379
Nitzschia inconspicua GAI-293	GCA_019154785.2	https://doi.org/10.1038/s41598-021-95106-3	raphid pennate	marine	pacbio	Y	C: 100.0% [S: 96.0%, D: 4.0%], F: 0.0%, M: 0.0%, n:100	50833841	0.2512	12769461	15880	1660.36	0.5187	26366517	0	0	0	0	0.7	355837	4.62	2348523	4.74	2409524	1.17	594756	12.39	6298313	0	0	1.42	721841	0.08	40667
Nitzschia palea CPCC-160	GCA_019593585.1	https://www.ncbi.nlm.nih.gov/datasets/genome/GCA_019593585.1/	raphid pennate	marine	illumina	N	C: 99.0% [S: 99.0%, D: 0.0%], F: 0.0%, M: 1.0%, n:100	41156031	0.073	3004523	NA	NA	NA	NA	0	0	0	0	0.72	295954	0.92	380680	0.16	64295	0	0	4.71	1938440	0	0	0.74	305319	0.05	19835
Nitzschia putrida NIES-4239	GCA_016586335.1	https://doi.org/10.1126/sciadv.abi5075	raphid pennate	marine	pacbio	Y	C: 97.0% [S: 95.0%, D: 2.0%], F: 0.0%, M: 3.0%, n:100	34998307	0.1312	4591778	15003	1610	0.6902	24154830	0	0	0	0	0.61	213490	4.91	1718417	0.33	115494	0	0	6.19	2166395	0	0	1.03	360483	0.05	17499
Nitzschia sp. DOCU1	GCA_951394045.1	https://www.ncbi.nlm.nih.gov/datasets/genome/GCA_951394045.1/	raphid pennate	marine	pacbio	N	C: 98.0% [S: 96.0%, D: 2.0%], F: 1.0%, M: 1.0%, n:100	52133174	0.1782	9289660	NA	NA	NA	NA	0	0	0	0	0.74	385795	9.01	4697283	0.75	391686	0.32	168076	6.5	3389501	0	0	0.45	235103	0.45	22216
Nitzschia sp. Nitz4	GCA_013372465.1	https://doi.org/10.1111/nph.17673	raphid pennate	marine	illumina	Y	C: 99.0% [S: 96.0%, D: 3.0%], F: 0.0%, M: 1.0%, n:100	27574211	0.0173	477034	9578	2071.73	0.7196	19843030	0	0	0	0	0.06	16545	0.04	11030	0	0	0	0	0.77	212321	0	0	0.81	223351	0.04	11030
Nitzschia sp. pyKryTriq1	GCA_956465555.1	https://www.ncbi.nlm.nih.gov/datasets/genome/GCA_956465555.1/	raphid pennate	marine	pacbio	N	C: 99.0% [S: 98.0%, D: 1.0%], F: 0.0%, M: 1.0%, n:100	40657802	0.0848	3447097	NA	NA	NA	NA	0.06	25124	0	0	0.11	45533	1.11	450013	0.09	35929	0	0	4.33	1758531	0.04	16126	2.63	1070999	0.11	44842
Nitzschia sp. sing1	GCA_047456565.1	https://doi.org/10.1371/journal.pbio.3003038	raphid pennate	marine	pacbio	N	C: 98.0% [S: 97.0%, D: 1.0%], F: 0.0%, M: 2.0%, n:100	40353851	0.2258	9113908	NA	NA	NA	NA	0.01	3875	0	0	1.82	734170	10.26	4138927	1.96	792272	0	0	7.46	3009139	0	0	1.02	411524	0.06	24001
Paralia guyana L225	GCA_041146295.1	https://doi.org/10.1038/s41597-024-03843-7	radial centric	marine	pacbio	Y	C: 99.0% [S: 95.0%, D: 4.0%], F: 1.0%, M: 0.0%, n:100	558852704	0.7028	392761680	27121	2617.54	0.127	70990302	0	0	0.03	167656	5.94	33195851	23.33	130380336	3.3	18442139	2.38	13300694	34.1	190568772	0.05	279426	1.09	6091494	0.05	279426
Phaeodactylum tricornutum CCAP1105/1	NA	https://doi.org/10.1186/s12864-021-07666-3	raphid pennate	marine	nanopore	Y	C: 98.0% [S: 89.0%, D: 9.0%], F: 1.0%, M: 1.0%, n:100	31503761	0.1766	5563564	12178	1616.46	0.6249	19685250	0	0	0	0	0	0	13.49	4249857	1.33	419000	0	0	2.45	771842	0	0	0.37	116564	0.02	6301
Praestephanos triporus AJA276-08	GCA_036939755.2	https://doi.org/10.1111/jpy.13545	polar centric	freshwater	nanopore	Y	C: 92.0% [S: 92.0%, D: 0.0%], F: 1.0%, M: 7.0%, n:100	72812806	0.471	34294832	11380	1914.63	0.2992	21788489	0	0	0	0	3.33	2424666	10.88	7922033	4.3	3130951	0.14	101938	26.42	19237143	0	0	1.87	1361599	0.16	116500
Psammoneis japonica ECT2AJA-110	GCA_008632985.1	THIS STUDY	araphid pennate	marine	pacbio	Y	C: 88.0% [S: 81.0%, D: 7.0%], F: 5.0%, M: 7.0%, n:100	91430650	0.3302	30190401	11047	1460.85	0.1765	16138010	0	0	0.36	329150	2.32	2121191	11.97	10944249	2.6	2377197	0.61	557727	14.94	13659739	0	0	0.53	484582	0.04	36572
Pseudo-nitzschia delicatissima CNS00130	GCA_037355735.1	https://doi.org/10.1038/s42003-024-07068-7	raphid pennate	marine	pacbio	N	C: 85.0% [S: 83.0%, D: 2.0%], F: 10.0%, M: 5.0%, n:100	34060633	0.0391	1332007	NA	NA	NA	NA	0.02	5330	0	0	0	0	0	0	0.24	82538	0	0	2.79	949176	0	0	0.78	264942	0.09	30021
Pseudo-nitzschia multiseries CLN-47	NA	https://phycocosm.jgi.doe.gov/Psemu1/Psemu1.home.html	raphid pennate	marine	sanger+454	Y	C: 100.0% [S: 100.0%, D: 0.0%], F: 0.0%, M: 0.0%, n:100	218730801	0.7185	157158081	19703	1522	0.1371	29987966	0	0	0	0	1.33	2909120	35.2	76993242	6.36	13911279	0.08	174985	26.64	58269885	0	0	2.19	4790205	0.04	87492
Pseudo-nitzschia multiseries CNS00129	GCA_037355745.1	https://doi.org/10.1038/s42003-024-07068-7	raphid pennate	marine	pacbio	N	C: 92.0% [S: 90.0%, D: 2.0%], F: 2.0%, M: 6.0%, n:100	252345057	0.8286	209084998	NA	NA	NA	NA	0	0	0	0	1.61	4055754	42.57	107424526	3.7	9345230	0.5	1256364	32.88	82961329	0.46	1152869	1.12	2816145	0.03	72781
Pseudo-nitzschia multistriata B856	GCA_900660405.1	https://doi.org/10.1111/nph.14557	raphid pennate	marine	illumina	Y	C: 99.0% [S: 98.0%, D: 1.0%], F: 1.0%, M: 0.0%, n:100	56765209	0.2448	13896123	11895	2467.86	0.5171	29355195	0	0	0	0	1.11	630094	4.82	2736083	2.59	1470219	0.33	187325	12.81	7271623	0	0	2.74	1555367	0.09	51089
Pseudo-nitzschia pungens CNS00055	GCA_037355855.1	https://doi.org/10.1038/s42003-024-07068-7	raphid pennate	marine	pacbio	N	C: 96.0% [S: 96.0%, D: 0.0%], F: 0.0%, M: 4.0%, n:100	67110980	0.3682	24710920	NA	NA	NA	NA	0	0	0.64	428300	3.65	2450588	14.65	9831679	1.15	774572	0	0	14.06	9434623	0	3184	2.56	1716282	0.11	71692
Seminavis robusta D6	GCA_903772945.1	https://doi.org/10.1038/s41467-020-17191-8	raphid pennate	marine	pacbio	Y	C: 99.0% [S: 92.0%, D: 7.0%], F: 0.0%, M: 1.0%, n:100	125572603	0.2724	34205977	37455	1780.62	0.5311	66693122	0	0	0.18	226031	1.56	1958933	8.89	11163404	3.14	3942980	0.16	200916	12.07	15156613	0	0	1.35	1695230	0.07	87901
Skeletonema costatum CNS00243	GCA_046619385.1	https://doi.org/10.1016/j.algal.2024.103761	polar centric	marine	pacbio	Y	C: 96.0% [S: 76.0%, D: 20.0%], F: 0.0%, M: 4.0%, n:100	136491466	0.5406	73787287	28321	1865.32	0.387	52827728	0.36	491369	0.01	13649	3	4094744	10.33	14099568	1.61	2197513	5.37	7329592	32.61	44509867	0	0	0.7	955440	0.06	81895
Skeletonema marinoi CNS00100	GCA_030544225.1	https://doi.org/10.1016/j.scitotenv.2023.165384	polar centric	marine	pacbio	Y	C: 95.0% [S: 67.0%, D: 28.0%], F: 1.0%, M: 4.0%, n:100	64991942	0.2636	17131876	18413	1902.59	0.539	35032390	0	0	0	0	0.66	428947	3.64	2365707	0.44	285965	0.72	467942	19.83	12887902	0	0	0.98	636921	0.09	58493
Skeletonema marinoi RCC75	GCA_018806925.1	https://doi.org/10.1016/j.dib.2022.107931	polar centric	marine	pacbio	N	C: 96.0% [S: 95.0%, D: 1.0%], F: 1.0%, M: 3.0%, n:100	51134913	0.2027	10365971	NA	NA	NA	NA	0	0	0.05	27188	0.25	127185	2.42	1235817	0.6	309002	0.48	246959	15.5	7925723	0	0	0.92	469464	0.1	51821
Skeletonema marinoi RO5AC	GCA_030871285.1	https://www.ncbi.nlm.nih.gov/datasets/genome/GCA_030871285.1/	polar centric	marine	pacbio	Y	C: 93.0% [S: 88.0%, D: 5.0%], F: 3.0%, M: 4.0%, n:100	54794446	0.26	14248239	17265	1850.55	0.5831	31949746	0	0	0.05	25897	0.26	143000	4.45	2439141	0.3	164116	0.84	461821	19.07	10447100	0	0	1.01	551414	0.08	41647
Skeletonema tropicum CNS00166	GCA_037178625.1	https://doi.org/10.1038/s41597-024-03238-8	polar centric	marine	pacbio	Y	C: 95.0% [S: 89.0%, D: 6.0%], F: 3.0%, M: 2.0%, n:100	78777212	0.4028	31731461	20613	1674.09	0.438	34508017	0.26	204821	0	0	1.82	1433745	5.79	4561201	1.67	1315579	1.56	1228925	28.22	22230929	0	0	0.89	701117	0.08	63022
Thalassiosira oceanica CCMP1005	GCA_000296195.2	https://doi.org/10.1186/gb-2012-13-7-r66	polar centric	marine	454	Y	C: 92.0% [S: 90.0%, D: 2.0%], F: 6.0%, M: 2.0%, n:100	68644760	0.2767	18994005	25575	1418.46	0.5285	36277115	0	0	0.06	41187	0.45	308901	1.24	851195	5.35	3672495	0.06	41187	19.53	13406322	0	0	0.95	652125	0.1	68645
Thalassiosira gravida RCC7813	GCA_047495695.1	https://doi.org/10.1038/s41597-025-04634-4	polar centric	marine	pacbio	Y	C: 97.0% [S: 89.0%, D: 8.0%], F: 1.0%, M: 2.0%, n:100	670367849	0.7949	532875403	35230	1990	0.1046	70107700	0	0	0.36	2413324	2.97	19909925	45.25	303341452	3.08	20647330	0.21	1407772	26.6	178317848	0	0	0.97	6502568	0.03	201110

## Sheet: S3_PGLS_results
Table S3. Results of phylogenetic generalized least squares analyses.
test	dependent variable	independent variable	estimated coefficient	standard error	t-value	p-value	multiple R2	adjusted R2
PGLS1	assembly length (bp)	repetitive DNA (bp)	0.49541	0.03519	14.078	3.153e-14	0.8762	0.8718
PGLS2	assembly length (bp)	genic DNA (bp)	1.3825	0.30845	4.4821	0.0001141	0.4178	0.397
PGLS3	assembly length (bp)	number of genes	1.14995	0.31625	3.6363	0.001104	0.3208	0.2965
PGLS4	assembly length (bp)	repetitive DNA (bp) +	0.434468	0.034867	12.4606	1.811e-12	0.9174	0.9078
		genic DNA (bp) +	0.785873	0.279151	2.8152	0.009172
		number of genes	-0.342174	0.263592	-1.2981	0.205643
PGLS5	assembly length (bp)	SINEs (bp) +	0.0046893	0.0221006	0.2122	0.83376	0.8149	0.7764
		Penelope (bp) +	0.026606	0.0142623	1.8655	0.0743852
		LINEs (bp) +	0.0667682	0.0282995	2.3593	0.026783
		LTRs (bp) +	0.243768	0.0559525	4.3567	0.0002132
		DNA transposons (bp)	0.0094108	0.0248683	0.3784	0.708441

## Sheet: S4_MAGs
Table S4. Assembly statistics for the metagenome-assembled bacterial genomes.
	0F	1F	2F	3F
GenBank accession	GCA_006969385.1	GCA_006969625.1	GCA_006969745.1	GCA_006969905.1
Genome length (bp)	5475473	4620994	4167162	3489995
GC proportion	0.57	0.7	0.4	0.41
Number of CDS	4346	4330	3770	3022
Number of tRNAs	54	58	34	38
Number of rRNAs	3	6	3	6
rRNAs present	23S, 16S, 5S	23S, 16S, 5S	23S, 16S, 5S	23S, 16S, 5S
CheckM2 completeness	0.9301	1	0.9799	0.9977
CheckM2 contamination	0.0276	0	0.0062	0.0005
BUSCO completeness [single copy, duplicated] (dataset)	84.7% [84.7%, 0.0%] (bacteria_odb10)	99.8% [99.8%, 0.0%] (alphaproteobacteria_odb10)	97.5% [97.3%, 0.02%] (bacteroidetes_odb10)	82.0% [81.8%, 0.2%] (bacteroidetes_odb10)
GTDB-Tk classification (ANI)	Family UTPLA1, Class Phycisphaerae (76.2%)	Genus Algihabitans (80.1%)	Genus Ekhidna (78.2%)	Genus Balneola (77.2%)
MIMAG classification (Bowers et al. 2017)	High-quality	High-quality	High-quality	High-quality
Abbreviations:	ANI = average nucleotide identity
	MIMAG = Minimum Information about a Metagenome-Assembled Genome

## Sheet: S5_read_alignment
Table S5. Numbers of uniquely mapped reads to Psammoneis japonica nuclear genome, the four bacterial MAGs, or neither.
	PacBio	Illumina
TOTAL READS	1198663	103271002
Number mapped to the nuclear genome (%)	436,787 (36.4%)	86,513,706 (83.8%)
Number mapped to the bacterial MAGs (%)	634,530 (52.9%)	345,260 (0.3%)
Number mapped to neither (remaining phycosphere) (%)	127,346 (10.6%)	16,412,036 (15.9%)
